# Supplementary material for: Protein structure and phenotypic analysis of pathogenic and population missense variants in STXBP1
Source: Mol Genet Genomic Med. 2017 Jun 20;5(5):495–507. doi: 10.1002/mgg3.304 (PMC5606886; doi:10.1002/mgg3.304)
Supplement: Supplementary file 1 — Table S1. Summary of the clinical findings and STXBP1 pathogenic variants in 12 previously reported patients with STXBP1 pathogenic variants and ID without any seizures, as well as the two patients from the DDD cohort. [file MGG3-5-495-s001.xlsx]

## Sheet: Suri_TableS1
Supplementary Table S1
Summary of the clinical findings and STXBP1 pathogenic variants in 12 previously reported patients with STXBP1 pathogenic variants and ID without any seizures, as well as the two patients from the DDD cohort.
	Hamdan et al. 2011a	Campbell et al. 2012		Rauch et al. 2012		Stamberger et al. 2016				Gburek-Augustat et al. 2016			Present Study
Age	21y	2y	6y	7.6y	2.5y	5.75y	7.67y	3.6y	11y	6.75y	11.5y	11.2y	7.56y	1.93y
Sex	M	F	M	F	F	F	F	M	F	F	F	F	M	F
Mutation	c.1206delT; p.Tyr402*	9q34.11 deletion (loss of 76 genes including SPTAN1 and exons 16-20 of STXBP1)	9q34.11 deletion (loss of 25 genes including STXBP1 gene)	c.301G>C; p.Ala101Pro	c.247-1delG	c.364C>T; p.Arg122*	c.17T>C; p.Leu6Pro	c.703C>G; p.Arg235Gly	c.795-1G>A	c.247-1delG	c.795-1G>A	c.1162C>T; p.Arg388*	c.713_714delACinsA; p.Ser240Alafs*8	c.568C>T; p.Arg190Trp
Protein domain	3b			1	1	1	1	2	3a	1	3a	3b	2	2
ID	Y	Y	Y	Y	Y	Y	Y	Y	Y	Y	Y	Y	Y	DD
Ataxia	N		Y	Y	Y	Y	N	Y	Y	Y	Y	Y
Tremor	Y			Y	Y	Y	N	Y	Y	Y	Y	Y
Other	ADD	Mildly dysmorphic	Mildly dysmorphic	Dysmorphic			dyskinesia of limbs and trunk and choreiform movements triggered by excitement/action	chorea, ballistic movements, stereotypies, autistic features					Autism	Aggressive behaviour, dysmorphic
EEG	intermittent slow dysfunction left temporal area		Normal		3-5s theta waves	Normal	slow background	Normal		Some slowing compared to age-related group	Some slowing compared to age-related group	Normal
CT/MRI brain	Normal at 4y	Normal	Normal	fronto-temporal atrophy	increased extraaxial CSF spaces in fronto-parietal region	Normal at 2y	delayed myelination at 7.6y	focal gliosis in parietal white matter, mild thinning posterior corpus callosum, mild supratentorial and pons atrophy at 2.67y		Normal at 14m	Normal at 2y	Normal at 1.5y		Normal
Diagnosis	ID-Tremor-ADD			ID-Dysmorphic-Ataxia-Tremor	ID-Ataxia-Tremor	ID-Ataxia-Tremor	ID-dyskinesia/ chorea	ID-Ataxia-Tremor	ID-Ataxia-Tremor	ID-Ataxia-Tremor	ID-Ataxia-Tremor	ID-Ataxia-Tremor	ID-Autism	DD-Dysmorphic
Same mutation reported with epilepsy phenotype	No			No	c.247-2A>G reported in patient with Ohtahara syndrome/early myoclonic encephalopathy	Yes	No	p.Arg235Gln reported in patient with EOEE	c.795-2A>T and c.795-2A>G reported in patients with EOEE	c.247-2A>G reported in patient with Ohtahara syndrome/early myoclonic encephalopathy	c.795-2A>T and c.795-2A>G reported in patients with EOEE	Yes	No	No
